# Supplementary material for: Genomic mapping of RNA polymerase II reveals sites of co-transcriptional regulation in human cells
Source: Genome Biol. 2005 Jul 15;6(8):R64. doi: 10.1186/gb-2005-6-8-r64 (PMC1273631; doi:10.1186/gb-2005-6-8-r64)
Supplement: Additional File 2 — A table listing PolIIa annotated to known genes. [file gb-2005-6-8-r64-S2.xls]

## Sheet: pol8wg16.6inp.qf.S.mg.f500.pval
Supplemental Table 2. PolIIa annotate to known genes
Cluster ID	Whole Cassette Exon	Partial Cassette Exon	Whole Constituent Exon	Partial Constituent Exon	Start Whole Constituent Exon	Start Partial Constituent Exon	Start Whole Casette Exon	Start Partial Casette Exon	Stop Whole Constituent Exon	Stop Partial Constituent Exon	Stop Whole Cassette Exon	Stop Partial Cassette Exon	Start/Stop Whole Constituent Exon	Start/Stop Partial Constituent Exon	Start/Stop Whole Cassette Exon	Start/Stop Partial Cassette Exon	Intron	Upstream Exon	Downstream Exon	Promoter
chr1:147945204-147946551						PIP5K1A(1-1,1-2)		PIP5K1A(1)												PIP5K1A
chr1:147946714-147947759																	PIP5K1A(2,1)	584	24579
chr1:148001584-148003217							PSMD4(1)
chr1:148028751-148030269						KIAA1441(1-1)		KIAA1441(1)												KIAA1441
chr1:148094452-148095505							RFX5(1)													RFX5
chr1:148146441-148148598			PSMB4(2,3,4)				PSMB4(1)
chr1:148287107-148289202						TUFT1(1-1)		TUFT1(1)
chr11:929844-930534																	BET1L(2,1)	9894	15691
chr11:961027-962351						PSMD13(1-1)		PSMD13(1)									BET1L(2,1)	1822	759
chr11:64795406-64796708						SF1(1-1)		SF1(1)							BC025792(1)		NAALADL1(20,19)	10702	1811	BC025792
chr11:64895182-64897373							EHD1(1)										NAALADL1(20,19)	15882	4145
chr11:116676996-116678375						MGC13125(1-1)		MGC13125(1)												MGC13125
chr13:29811154-29812168							MGC2599(1)													MGC2599
chr13:112805191-112810866			MCF2L(7,8,9)
chr15:41617413-41618931							GRP58(1)
chr15:41647875-41649273			ELL3(2)				ELL3(1),SERF2(1)													ELL3
chr15:41662877-41663932				SERF2(3)		SERF2(3-1)	AK000438(1)													SERF2,AK000438
chr15:41671391-41673387			AK000438(3,4,5),HYPK(2,3)			HYPK(1-1,1-2)		HYPK(1)		HYPK(4-2,4-1)	AK000438(6)	HYPK(4)
chr15:41695013-41696627						MFAP1(1-1)		MFAP1(1)
chr16:218503-220138							LUC7L(1)
chr16:224389-226931						DKFZP761D0211(1-1)		DKFZP761D0211(1)
chr16:316815-317935																	AXIN1(3,2)	18773	12691
chr16:392033-393012					DECR2(2)
chr18:61421797-61423728						SERPINB8(1-1)		SERPINB8(1)
chr19:59369390-59371221					LENG5(2)	LENG5(1-1),LENG4(1-1)		LENG5(1),LENG4(1)												LENG4,LENG5
chr19:59380617-59382972			RPS9(2,3)				RPS9(1)
chr19:59387337-59388576											RPS9(5)
chr19:59635710-59636778						KIAA1932(1-2,1-3)		KIAA1932(1-1)												KIAA1932
chr19:59649080-59651554										KIAA1932(16-2,16-1)		KIAA1932(16-5)		KIAA1932(16-3)	BC015921(1)
chr2:220425558-220426863				STK11IP(2)			STK11IP(1)													STK11IP
chr2:234778647-234780385			DKFZp762E1312(2)			DKFZp762E1312(1-1)		DKFZp762E1312(1)												DKFZp762E1312
chr20:34540222-34540724			ITGB4BP(3,2)				ITGB4BP(1)
chr20:34710365-34711269							GDF5(1)
chr20:34797782-34798825	SDBCAG84(3)	SDBCAG84(2,2-1)				SDBCAG84(1-1,1-2)		SDBCAG84(1)
chr20:34871896-34873771			SPAG4(2)				SPAG4(1)
chr20:34919973-34921632							RBM12(1),CPNE1(1)
chr20:34997684-34999991							RNPC2(1)													RNPC2
chr21:32684936-32686992							C21orf108(1)								C21orf119(1)					C21orf108
chr21:32703982-32707076						C21orf63(1-1)		C21orf63(1)												C21orf63
chr21:32755759-32756605																	C21orf63(4,3)	5758	4217
chr21:32904770-32906275		C21orf59(1-3)				C21orf59(1-2,1-1)		C21orf59(1)												C21orf59
chr21:32938064-32939041		SYNJ1(26-2,26-1,26)
chr21:33616638-33618270						IFNAR1(1-1)		IFNAR1(1)												IFNAR1
chr21:33833692-33836684						GART(1-1)	SON(1)	GART(1)												GART,SON
chr21:39672478-39674171							WRB(1)
chr22:30210129-30211348							EIF4ENIF1(1)													EIF4ENIF1
chr5:56175609-56177834			MGC33648(2)				MGC33648(1)
chr5:131659386-131662023							SLC22A4(1,1)													SLC22A4
chr5:131735640-131736692							SLC22A5(1)													SLC22A5
chr5:131923210-131924694						RAD50(1-1,1-2)		RAD50(1)
chr5:132232864-132234452			QP-C(2)				QP-C(1)				QP-C(3)
chr6:41755869-41758204				C6orf49(8)		C6orf49(8-1)
chr6:74121504-74122292						MTO1(1-1,1-2)		MTO1(1)
chr6:74178123-74179191			EEF1A1(7),L41490(5,4,3,2),AF322220(5,4,3,2),AF267861(6,5,4,3)	EEF1A1(6,5,4)		EEF1A1(6-1,5-3,5-2,5-1,4-1)														EEF1A1
chr6:74179651-74182195				EEF1A1(2)		EEF1A1(2-1)	EEF1A1(1),AF267861(1)													EEF1A1,AF267861
chr6:108278251-108280205							SEC63L(1),SEC63(1)
chr6:108581920-108583674						SNX3(1-1)		SNX3(1)												SNX3
chr6:108615588-108617492							LACE1(1)
chr6:132205024-132207915			CTGF(4,3)	CTGF(2)		CTGF(2-1)	CTGF(1)			CTGF(5-1)		CTGF(5)
chr7:26931808-26933844							HOXA11(1)
chr7:89573402-89575089							AF351613(1),LOC85865(1)
chr7:89630657-89631843							CLDN12(1)
chr7:114103013-114104011			AF054589(2)				AF054589(1)
chr7:115390839-115392984							TES(1)
chr7:115852254-115853828							MET(1)													MET
chr7:116042875-116043938							CAPZA2(1)
chr7:116133458-116135302						ST7(1-1)		ST7(1)
chr7:126572948-126574401							LOC168850(1)													LOC168850
chr8:118791665-118794652							EXT1(1)													EXT1
chr9:125163606-125165074							KIAA0169(1)
chr9:125251966-125253220					FLJ14596(2)		FLJ14596(1),C9orf54(1)													FLJ14596
chr9:125326213-125327218						CRAT(1-1)	PPP2R4(1)	CRAT(1)												CRAT,PPP2R4
chr9:125355381-125356359																	PPP2R4(10,9)	2229	2523
chrX:121047169-121049686						STAG2(1-1)		STAG2(1)
chrX:150869909-150871572			IRAK1(5,4,3,2)			IRAK1(1-2,1-1)		IRAK1(1)
chrX:151184125-151186110				FLNA(2)		FLNA(2-1)
chrX:151211628-151216612		RPL10(2-3,2-4,2-5,2-6)				RPL10(2-1)	RPL10(1)			RPL10(2-2)	DNASE1L1(8)	RPL10(2-7)
chrX:151303581-151305124			P3(2)				P3(1)
chrX:151358927-151360531			G6PD(2)				G6PD(1)
chrX:151576213-151578410							DKC1(1)
0	1	10	42	9	3	45	51	26	0	6	4	4	0	1	3	0	6	0	0	33
chr1:147943334-147944734
chr11:900918-901971
chr11:1334395-1335377
chr13:29926193-29927420
chr19:59388638-59390347
chr21:39463072-39464616
chr22:30473304-30475122
chr5:131857771-131858744
chr5:142050394-142051383
chr6:73969386-73970363
chr6:74174814-74175779
chr6:74175989-74177262
chr6:74182827-74184697
chr7:115811298-115812789
chr9:125390711-125392673
chr9:125549963-125550892
chr9:125630048-125631151
chrX:121045509-121046471
chrX:150822637-150823800
chrX:151156359-151157956
chrX:151191964-151192875
chrX:151202643-151203884
Cluster ID	Whole Cassette Exon	Partial Cassette Exon	Whole Constituent Exon	Partial Constituent Exon	Start Whole Constituent Exon	Start Partial Constituent Exon	Start Whole Casette Exon	Start Partial Casette Exon	Stop Whole Constituent Exon	Stop Partial Constituent Exon	Stop Whole Cassette Exon	Stop Partial Cassette Exon	Start/Stop Whole Constituent Exon	Start/Stop Partial Constituent Exon	Start/Stop Whole Cassette Exon	Start/Stop Partial Cassette Exon	Intron	Upstream Exon	Downstream Exon	Promoter
0	0	0	0	0	0	0	0	0	0	0	0	0	0	0	0	0	0	0	0	0
