# Supplementary material for: Genomic mapping of RNA polymerase II reveals sites of co-transcriptional regulation in human cells
Source: Genome Biol. 2005 Jul 15;6(8):R64. doi: 10.1186/gb-2005-6-8-r64 (PMC1273631; doi:10.1186/gb-2005-6-8-r64)
Supplement: Additional File 4 — A table listing PolII annotated to known genes. [file gb-2005-6-8-r64-S4.xls]

## Sheet: pol4h8.6inp.qf.S.mg.f500.pval4.
Supplemental Table 4. PolII annotated to known genes.
Cluster ID	Whole Cassette Exon	Partial Cassette Exon	Whole Constituent Exon	Partial Constituent Exon	Start Whole Constituent Exon	Start Partial Constituent Exon	Start Whole Casette Exon	Start Partial Casette Exon	Stop Whole Constituent Exon	Stop Partial Constituent Exon	Stop Whole Cassette Exon	Stop Partial Cassette Exon	Start/Stop Whole Constituent Exon	Start/Stop Partial Constituent Exon	Start/Stop Whole Cassette Exon	Start/Stop Partial Cassette Exon	Intron	Upstream Exon	Downstream Exon	Promoter
chr1:147944734-147946523						PIP5K1A(1-1,1-2)		PIP5K1A(1)												PIP5K1A
chr1:147946714-147948348																	PIP5K1A(2,1)	879	24284
chr1:147953044-147954089																	PIP5K1A(2,1)	6914	18249
chr1:147968694-147970473																	PIP5K1A(2,1)	22931	2232
chr1:147971821-147972932	PIP5K1A(3)	PIP5K1A(2-1,2)
chr1:147975053-147977234																	PIP5K1A(5,4)	1172	3098
chr1:147977942-147979805			PIP5K1A(5)
chr1:147981311-147982353			PIP5K1A(8)
chr1:147983230-147984229				PIP5K1A(9)
chr1:147985245-147986794			PIP5K1A(10,11)
chr1:147987398-147988759			PIP5K1A(12)
chr1:147989388-147990185	PIP5K1A(13)		PIP5K1A(14)
chr1:147994247-147995308			PIP5K1A(15)
chr1:147995509-147999037										PIP5K1A(16-3,16-2)		PIP5K1A(16)
chr1:148001584-148003217							PSMD4(1)
chr1:148011435-148012256			PSMD4(3)
chr1:148012813-148015580			PSMD4(6,7,8,9)								PSMD4(10)
chr1:148028480-148030269						KIAA1441(1-1)		KIAA1441(1)												KIAA1441
chr1:148030927-148044647	KIAA1441(2)	KIAA1441(9-1,9)	PIK4CB(10,9),KIAA1441(4,5,6,7,8)	KIAA1441(3)		KIAA1441(3-1)				KIAA1441(10-1)	PIK4CB(11)	KIAA1441(10)
chr1:148045414-148047284			PIK4CB(8)
chr1:148050871-148051788			PIK4CB(5)
chr1:148053380-148054330			PIK4CB(4)
chr1:148055162-148056799			PIK4CB(3)
chr1:148057516-148058641																	PIK4CB(3,2)	5065	2706
chr1:148060209-148064352			PIK4CB(2)
chr1:148073772-148074894							PIK4CB(1)
chr1:148090350-148091977			RFX5(10,9)	RFX5(8)		RFX5(8-1)				RFX5(11-1)		RFX5(11)
chr1:148093759-148095297			RFX5(3,2)				RFX5(1)
chr1:148146441-148155261		POGZ(19-1)	POGZ(18,17,16),PSMB4(2,3,4,5,6)				PSMB4(1)			POGZ(19-2)	PSMB4(7)	POGZ(19)
chr1:148155958-148156921			POGZ(14,13)
chr1:148161916-148163411																	POGZ(11,10)	8304	2696
chr1:148171553-148172893			POGZ(9,8)
chr1:148175032-148176727			POGZ(7,6)
chr1:148205527-148206348																	POGZ(2,1-1)	785	16161
chr1:148286998-148290137						TUFT1(1-1)		TUFT1(1)
chr1:148290532-148293136																	TUFT1(2,1)	3837	17827
chr1:148309306-148310410	TUFT1(2)		TUFT1(3)
chr1:148316137-148317240			TUFT1(7)
chr1:148322814-148323854																	TUFT1(10,9)	758	2957
chr1:148328262-148329252			TUFT1(12)							TUFT1(13-1)		TUFT1(13)
chr1:148359070-148360519							SNX27(1)
chr11:902153-903378										FLJ22635(10-3,10-2)		FLJ22635(10)
chr11:944987-947850			PSMD13(11)							PSMD13(13-1)	PSMD13(12)	PSMD13(13)					BET1L(2,1)	26123	1581
chr11:949010-950416			PSMD13(9,8)														BET1L(2,1)	1651	1703
chr11:961309-962351						PSMD13(1-1)		PSMD13(1)									BET1L(2,1)	1963	618
chr11:977793-979248																	SIRT3(6,5),BET1L(2,1),AK074992(4,3)	2034	1303
chr11:979500-980679			SIRT3(6),AK074992(4)														BET1L(2,1)	3603	2057
chr11:981375-984399										RIC-8(10-1)	SIRT3(7),AK074992(5)	RIC-8(10)					BET1L(2,1)	2800	2559
chr11:5362461-5363557																	HBE1(2,1)	122826	58445
chr11:64775300-64797058		SF1(4-1,2-1)	PYGM(5,4,3,2),SF1(12,11,10,9,8,7,6,3)	SF1(5)		SF1(1-1,4)	PYGM(1)	SF1(1)		SF1(5-1,2)	SF1(13)				BC025792(1)		NAALADL1(20,19)	20580	13077
chr11:64844092-64845352																	NAALADL1(20,19)	10972	15803
chr11:64867259-64868705																	NAALADL1(20,19)	2367	9722
chr11:64870036-64872559											EHD1(5)						NAALADL1(20,19)	1638	13037
chr11:64894693-64896900							EHD1(1)										NAALADL1(20,19)	16363	3664
chr11:64909079-64910049																	NAALADL1(20,19)	2595	13231
chr11:64910594-64916484			BC008593(11,10,9,8,7,6,5,4,3),AB007864(40,39,38,37,36,35,34,33,32),BC027481(2)				BC027481(1)				BC008593(12),AB007864(41),BC027481(3)						NAALADL1(20,19)	4568	17206
chr11:64919330-64921556			AB007864(29,28,27,26,25)														NAALADL1(20,19)	2733	1737
chr11:64922853-64929542			AB007864(24,23,22,21,20,19,18,17,16,15,14,13,12,11,10,9),BC041619(9)								BC041619(10)						NAALADL1(20,19)	3501	4923
chr11:64931655-64932676			AB007864(3,2),BC041619(3,2)														NAALADL1(20,19)	2413	628
chr11:116662375-116665669			MGC13125(8,7,6,5)
chr11:116666771-116668066		MGC13125(4-1,4)
chr11:116676833-116678375						MGC13125(1-1)		MGC13125(1)
chr11:116688375-116690702			ZNF259(9,8,7,6,5)
chr11:116748561-116750335											KIAA0999(24)
chr11:116750796-116751949			KIAA0999(23)
chr11:116753112-116754280			KIAA0999(21)
chr11:116758052-116759037																	KIAA0999(21,20)	3001	4632
chr11:116766484-116771044			KIAA0999(17,16,15)
chr11:116779896-116781785			KIAA0999(11,10,9,8,7)
chr11:116801681-116802577			KIAA0999(5)
chr11:116858546-116859490			KIAA0999(3)
chr11:116985880-116987570																	KIAA0999(2,1)	4794	13189
chr12:40129040-40130197																	SLC2A13(4,3)	9231	67704
chr12:40133862-40134862																	SLC2A13(4,3)	4487	72448
chr12:40137231-40138500																	SLC2A13(4,3)	984	75951
chr12:40150529-40151784																	SLC2A13(3,2)	7443	12098
chr12:40161045-40161908																	SLC2A13(2,1)	54325	2717
chr12:40181011-40181609																	SLC2A13(2,1)	34491	22551
chr13:112562582-112570921			ATP11A(2)				ATP11A(1)
chr13:112571206-112574447			ATP11A(3,4)
chr13:112574948-112577361			ATP11A(5,6)
chr13:112578011-112580072																	ATP11A(7,6)	1838	4186
chr13:112582031-112585602			ATP11A(7)
chr13:112598727-112600510			ATP11A(11,12,13)
chr13:112602537-112607955			ATP11A(15)
chr13:112609016-112609653																	ATP11A(16,15)	5807	3352
chr13:112610109-112612782			ATP11A(16)
chr13:112613092-112614707			ATP11A(17)				AK024264(1)													AK024264
chr13:112617904-112620350			ATP11A(19)														AK024264(3,2)	2234	3640
chr13:112620518-112626252											AK024264(3),ATP11A(20)				AK025511(1)					AK025511
chr13:112805165-112814311			MCF2L(7,8,9,10)
chr13:112814417-112817669			MCF2L(11,12,13)
chr13:112818811-112827661			MCF2L(15,16,17,18,19,20,21,22)
chr13:112828132-112844016	MCF2L(30)		MCF2L(23,24,25,26,27)		MCF2L(29)	MCF2L(31-1)			MCF2L(28)	MCF2L(31-3,31-4)		MCF2L(31-2)								MCF2L
chr14:97852870-97854551											FLJ23027(13)
chr14:97864529-97865518																	FLJ23027(9,8),BX161471(9,8)	1158	2055
chr15:41327157-41328546			TP53BP1(12)
chr15:41397136-41398181												MAP1A(2)
chr15:41404764-41406299										KIAA0377(31-1)		KIAA0377(31)
chr15:41429992-41430745		KIAA0377(28,28-1)
chr15:41431028-41432420																	KIAA0377(28,27)	3714	1456
chr15:41433540-41434593																	KIAA0377(28,27)	1372	3798
chr15:41503059-41504410		CATSPER2(10-1,10)	CATSPER2(11)
chr15:41527681-41528675
chr15:41530242-41531971
chr15:41532939-41534212
chr15:41617349-41619947							GRP58(1)
chr15:41634398-41635657			GRP58(5)
chr15:41637239-41638802			GRP58(7,8)
chr15:41639313-41643378			GRP58(9,10,11,12)								GRP58(13)
chr15:41645354-41649118			ELL3(9,8,7,6,5,4,3,2)				ELL3(1),SERF2(1)													SERF2
chr15:41663450-41674385			SERF2(4),AK000438(2,3,4,5),HYPK(2,3)	SERF2(3)		SERF2(3-1),HYPK(1-1,1-2)	AK000438(1)	HYPK(1)		SERF2(5-1),HYPK(4-2,4-1)	AK000438(6)	SERF2(5),HYPK(4)								HYPK
chr15:41675147-41676923			MFAP1(8)							MFAP1(9-1)		MFAP1(9)
chr15:41677460-41678371																	MFAP1(8,7)	3175	1114
chr15:41695277-41696627						MFAP1(1-1)		MFAP1(1)
chr15:41730768-41731760																	FLJ12973(12,11)	1105	1404
chr15:41744426-41745928											MGC14161(14)
chr15:41746757-41748652																	MGC14161(14,13)	2199	1541
chr15:41750131-41763462			MGC14161(13,12,11,10,9,8)
chr15:41764520-41768055																	MGC14161(8,7)	2695	2882
chr15:41770081-41771909																	MGC14161(8,7)	1963	1904
chr15:41772775-41775666			MGC14161(7)
chr16:43440-44002							C16orf33(1),POLR3K(1)													POLR3K
chr16:45138-46427			C16orf33(2,3),AF289607(2)				AF289607(1)
chr16:46490-50249		EGFR-RS(13,13-1)	EGFR-RS(16,15,14),C16orf33(4),AF289607(3)	EGFR-RS(17)						EGFR-RS(17-1)	EGFR-RS(18),C16orf33(5),AF289607(4)
chr16:50887-53160			EGFR-RS(10,9,8,7,6,5)	EGFR-RS(11)		EGFR-RS(11-1)														EGFR-RS
chr16:69543-77202			MPG(2,3),C16orf35(14)								MPG(4),CGTHBA(11),C16orf35(15)
chr16:77929-84790			CGTHBA(10,9,8,7),C16orf35(13,12,11,10)
chr16:85386-86987																	CGTHBA(7,6),C16orf35(10,9)	1956	2863
chr16:87078-89096			CGTHBA(6),C16orf35(9)
chr16:94315-95859																	CGTHBA(5,4),C16orf35(8,7)	5435	4580
chr16:102718-104497			CGTHBA(3),C16orf35(6)
chr16:108084-109062																	CGTHBA(3,2),C16orf35(5,4)	551	1199
chr16:161830-169674			HBA1(2,5),HBA2(2)			HBA2(1-1)	HBA1(1,4),AF281258(1)	HBA2(1)			HBA1(3,6),HBA2(3),AF281258(2)									HBA1,HBA2,AF281258
chr16:170851-172606			HBQ1(2)								HBQ1(3)
chr16:178373-180548			LUC7L(8)								LUC7L(9)
chr16:180897-182401																	LUC7L(8,7)	1277	1079
chr16:182986-187629			LUC7L(7)
chr16:195930-196750			LUC7L(5)
chr16:197546-198888			LUC7L(4)
chr16:199821-201207																	LUC7L(4,3)	10134	2326
chr16:210439-211826			LUC7L(3)
chr16:215833-219065			LUC7L(2)
chr16:224389-226931						DKFZP761D0211(1-1)		DKFZP761D0211(1)
chr16:249080-252666			DKFZP761D0211(4,5,6,7,8)
chr16:254842-255855		DKFZP761D0211(13-1)								DKFZP761D0211(13)
chr16:255959-258580										DKFZP761D0211(13),RGS11(17-1)		RGS11(17)
chr16:274180-275963			PDIP(2,3,4,5,6,7)
chr16:276083-277578			PDIP(8,9,10)								PDIP(11),AXIN1(11)
chr16:277968-279375											AXIN1(11)
chr16:280580-282427	AXIN1(9)
chr16:286148-287306			AXIN1(7)
chr16:297268-298911																	AXIN1(5,4)	1884	3647
chr16:300818-301392																	AXIN1(4,3)	3438	1035
chr16:303513-305246			AXIN1(3)
chr16:306918-307889																	AXIN1(3,2)	28745	2719
chr16:308117-309571																	AXIN1(3,2)	27304	4160
chr16:313827-316033																	AXIN1(3,2)	21218	10246
chr16:317180-317935																	AXIN1(3,2)	18591	12873
chr16:329869-331049																	AXIN1(3,2)	5689	25775
chr16:332391-334038																	AXIN1(3,2)	2934	28530
chr16:334789-336314			AXIN1(2)
chr16:339157-342577						AXIN1(1-1)		AXIN1(1)
chr16:391935-392665					DECR2(2)
chr16:495890-497547																	Rab11-FIP3(9,8)	1090	3942
chr18:61422154-61423728						SERPINB8(1-1)		SERPINB8(1)
chr19:59293491-59296563			TFPT(3)		TFPT(2)	TFPT(1-1),PRPF31(1-1)		TFPT(1),PRPF31(1)												TFPT,PRPF31
chr19:59301874-59303241			PRPF31(5,6,7)
chr19:59308167-59309770		PRPF31(11-1,11-2,11)
chr19:59323977-59328020		CNOT3(7-1,7)	CNOT3(6,8,9,10)
chr19:59328127-59329192			CNOT3(10,11)
chr19:59329730-59333458	CNOT3(15,16)	CNOT3(14,17,14-1)	CNOT3(13)
chr19:59334292-59337096			LENG1(3)							CNOT3(18-1,18-2)	LENG1(4)	CNOT3(18-3)
chr19:59337773-59339299				LENG1(2)		LENG1(2-1)														LENG1
chr19:59351263-59352416			TMC4(2)
chr19:59357947-59360388		LENG4(7-1)								LENG4(7)
chr19:59369344-59371036					LENG5(2)	LENG5(1-1),LENG4(1-1)		LENG5(1),LENG4(1)												LENG4,LENG5
chr19:59372428-59373478											LENG5(6)
chr19:59380021-59385677			RPS9(2,3)				RPS9(1)
chr19:59386004-59391915			RPS9(4)								RPS9(5)
chr19:59397946-59399433			LILRB3(11,10,9,8)
chr19:59399756-59402192			LILRB3(7,6,5,4)
chr19:59419620-59420750			LILRB2(21,20,19)														LILRB3(4,3)	1373	1199
chr19:59420866-59422408			LILRB3(3,2),LILRB2(19,18,17,16)
chr19:59616556-59618124			TTYH1(7,8,9,10)
chr19:59621658-59625203		TTYH1(14-1,14)	TTYH1(12,13)							TTYH1(15-1)		TTYH1(15)
chr19:59635710-59636778						KIAA1932(1-2,1-3)		KIAA1932(1-1)												KIAA1932
chr19:59638411-59639941	KIAA1932(4)	KIAA1932(3-1,3)	KIAA1932(2)
chr19:59640534-59643176	KIAA1932(5,6,7,8,9)		AL833879(2,3,4)				AL833879(1)
chr19:59643279-59651662	KIAA1932(9,10,11,12,13,14)	KIAA1932(15-1,15,16-4)	AL833879(4,5,6,7,8,9)							KIAA1932(16-2,16-1)	AL833879(10)	KIAA1932(16-5)		KIAA1932(16-3)	BC015921(1)					KIAA1932
chr2:118494082-118495210		DDX18(14-1)										DDX18(14)
chr2:118496759-118498275										DDX18(14-2)		DDX18(14)
chr2:118580580-118583498															FLJ10996(25)					FLJ10996
chr2:118583537-118585257										FLJ10996(24-1)		FLJ10996(24)
chr2:118586143-118595283																	FLJ10996(24,23)	4713	5927
chr2:118596518-118597283																	FLJ10996(23,22)	2984	1360
chr2:118604456-118606183			FLJ10996(19)
chr2:118609149-118611836			FLJ10996(17,16)
chr2:118631244-118632323																	FLJ10996(12,11)	6514	8912
chr2:220439665-220440634			STK11IP(18)
chr2:234757295-234759134			BC042133(6)								BC042133(7)
chr2:234762602-234767864				DKFZp762E1312(8)		DKFZp762E1312(8-1)				DKFZp762E1312(9-1)		DKFZp762E1312(9)
chr2:234768983-234770554			DKFZp762E1312(7)
chr2:234771096-234775045			DKFZp762E1312(5,4)
chr2:234777173-234780385			DKFZp762E1312(3,2)			DKFZp762E1312(1-1)		DKFZp762E1312(1)
chr20:34526839-34528438			MMP24(8)
chr20:34528774-34534262											MMP24(9)
chr20:34534541-34537302			ITGB4BP(6,5,4)								ITGB4BP(7)
chr20:34539571-34541311			ITGB4BP(3,2)				ITGB4BP(1)
chr20:34558117-34559843										C20orf44(10-1)		C20orf44(10)
chr20:34593859-34594771																	C20orf44(8,7)	9080	23318
chr20:34596992-34598558																	C20orf44(8,7)	5620	26778
chr20:34619486-34620751																	C20orf44(7,6)	2670	16614
chr20:34721808-34722794			CEP2(7,8)
chr20:34723058-34724026			CEP2(9,10)
chr20:34727788-34731143			CEP2(12,13,14,15)
chr20:34732197-34733722			CEP2(17)
chr20:34735760-34736705			CEP2(20,21)
chr20:34750203-34751642			CEP2(25)
chr20:34752773-34754665			CEP2(26,27)
chr20:34755550-34757702			CEP2(29)
chr20:34757811-34764971			CEP2(30,31,32,33)
chr20:34765580-34766924			CEP2(35)
chr20:34767976-34769275											CEP2(36)
chr20:34804546-34817789	SDBCAG84(8,13)	SDBCAG84(7-1,12,12-1)	AF218012(6,5,4,3),SDBCAG84(6,9,10,11),AK023521(12,11,10,9)							SDBCAG84(7,14-1)	AF218012(7),AK023521(13)	SDBCAG84(14-2)
chr20:34817805-34818787			AF218012(2),AK023521(8)
chr20:34872797-34876140			SPAG4(2,3,4,5,6,7,8,9,10)
chr20:34887710-34889001			CPNE1(10,9,8,7,6,5)
chr20:34901340-34903203																	CPNE1(4,3)	4221	12997
chr20:34906597-34912220			CPNE1(3)								RBM12(2)
chr20:34919042-34922590							RBM12(1),CPNE1(1)
chr20:34925202-34927273											NFS1(14)
chr20:34929317-34930288			NFS1(12)
chr20:34945186-34946573																	NFS1(7,6)	884	7547
chr20:34956209-34962234			RNPC2(16,15)								C20orf52(2),RNPC2(17)
chr20:34962931-34972724			RNPC2(14,13,12,11)
chr20:34972749-34983801			RNPC2(10,9,8,7)
chr20:34984437-35000043			RNPC2(6,5,4,3,2)				RNPC2(1)
chr21:32669873-32671774			C21orf108(5)
chr21:32672742-32673743																	C21orf108(5,4)	2884	1996
chr21:32674721-32676627			C21orf108(4)
chr21:32680760-32682301																	C21orf108(2,1)	3943	3141
chr21:32685012-32687141							C21orf108(1)								C21orf119(1)					C21orf108
chr21:32704895-32708629						C21orf63(1-1)		C21orf63(1)
chr21:32709371-32710365																	C21orf63(2,1-1)	4151	36147
chr21:32715800-32717483																	C21orf63(2,1-1)	10924	29374
chr21:32718734-32722390																	C21orf63(2,1-1)	14845	25453
chr21:32724989-32725878																	C21orf63(2,1-1)	19716	20582
chr21:32742642-32743149																	C21orf63(2,1-1)	37178	3120
chr21:32746550-32747546																	C21orf63(3,2)	836	3252
chr21:32761594-32762199																	C21orf63(5,4)	1344	25836
chr21:32765361-32766212																	C21orf63(5,4)	5234	21946
chr21:32774627-32777770																	C21orf63(5,4)	15646	11534
chr21:32783108-32785573																	C21orf63(5,4)	23788	3392
chr21:32789075-32790332																	C21orf63(6,5)	1827	4417
chr21:32791339-32792870																	C21orf63(6,5)	4228	2016
chr21:32798756-32802224																	C21orf63(8-1,7)	3769	7029
chr21:32803091-32803814																	C21orf63(8-1,7)	6731	4067
chr21:32804708-32806936																	C21orf63(8-1,7)	9101	1697
chr21:32807390-32809187										C21orf63(8-1)		C21orf63(8)
chr21:32904487-32905827		C21orf59(1-3)				C21orf59(1-2,1-1)		C21orf59(1)												C21orf59
chr21:32922716-32923951										SYNJ1(34-1)		SYNJ1(34)
chr21:33063418-33064401						C21orf66(1-1)		C21orf66(1)
chr21:33555919-33557007										IFNAR2(9,9-2)
chr21:33557912-33559642							IL10RB(1)													IL10RB
chr21:33616990-33618270						IFNAR1(1-1)		IFNAR1(1)												IFNAR1
chr21:33712828-33714099																	IFNGR2(3,2)	5741	718
chr21:33797288-33798259			GART(20)
chr21:33806992-33808439																	GART(17,16)	1975	3555
chr21:33809445-33813673			GART(16,15,13)	GART(14-2)						GART(14-1)
chr21:33816217-33817761		GART(11-1)				GART(11-2)				GART(11)
chr21:33819178-33823544			GART(10,9,8,7)
chr21:33826633-33828006			GART(4,3)
chr21:33831401-33832407			GART(2)
chr21:33833692-33838098						GART(1-1)	SON(1)	GART(1)												GART
chr21:33842077-33851795	SON(5)		SON(4)	SON(3)		SON(3-1)								SON(3-2)
chr21:33852241-33854966			SON(7)						SON(8)
chr21:33861206-33863240			SON(10)
chr21:33868811-33870662											DONSON(13),SON(14)
chr21:33879641-33881490			DONSON(5,4)
chr21:34019150-34021632																	ITSN1(5,4)	5040	7352
chr21:34107515-34110398																	ITSN1(23,22)	2185	2009
chr21:34110714-34111844			ITSN1(23)				AY138139(1)
chr21:34121659-34123206			ITSN1(27)								AY138139(4)
chr21:34127215-34128322																	ITSN1(29,28)	645	1371
chr21:34130092-34131747																	ITSN1(30,29)	1588	18515
chr21:34194001-34196767			ATP5O(6)								ATP5O(7)
chr21:39486914-39489614			C21orf107(41),WDR9(41)
chr21:39526703-39529282			C21orf107(23),WDR9(23)
chr21:39672764-39674276							WRB(1)
chr21:39717384-39719170																	MGC33295(6,5)	2656	2025
chr22:30140575-30141223			DRG1(5)
chr22:30146946-30151870			DRG1(7,8),AL133085(2,3)
chr22:30153403-30158693											DRG1(9),AL133085(4)
chr22:30160183-30164638			EIF4ENIF1(19,18,17)								EIF4ENIF1(20)
chr22:30164682-30166472			EIF4ENIF1(16)
chr22:30279986-30280746																	AB011114(8,7)	2767	1463
chr22:30323451-30325089			AB011114(17,18)				BC021576(1)													BC021576
chr22:30333454-30335388			AB011114(24,25,26,27),BC021576(7,8,9,10)				AK097004(1),BC033613(1),BC046221(1)													BC033613,AK097004,BC046221
chr22:30336658-30337645			AK097004(2),AB011114(29,30),BC021576(12,13),BC046221(2,3),BC033613(3,4)				AK097004(1)
chr22:30337789-30345078			PISD(8,7,6,5,4),AB011114(31),BC021576(14),BC046221(4),BC033613(5)								AK097004(3),BC021576(15),PISD(9),BC033613(6),AB011114(32),BC046221(5)
chr22:30345117-30351278			PISD(3,2)
chr22:30403035-30405758																	MGC50372(6,5)	4299	6838
chr22:30421393-30422726			MGC50372(4)
chr22:30432343-30432973							MGC50372(1)
chr22:30433056-30436282							MGC50372(1)								AK026712(1)					MGC50372
chr22:30665562-30667513							HSN44A4A(1)										YWHAH(3,2)	1177	10142	HSN44A4A
chr22:30677559-30679264												YWHAH(3)		YWHAH(3-1)
chr22:31113940-31114951			HSPC117(10)
chr5:56080603-56082349							MAP3K1(1)													MAP3K1
chr5:56175690-56177900			MGC33648(2)				MGC33648(1)
chr5:131659386-131661988							SLC22A4(1,1)													SLC22A4
chr5:131662207-131663559																	SLC22A4(2,1)	1012	15833
chr5:131667214-131668065																	SLC22A4(2,1)	5768	11077
chr5:131668418-131669542																	SLC22A4(2,1)	7109	9736
chr5:131673698-131674543																	SLC22A4(2,1)	12249	4596
chr5:131675449-131677511																	SLC22A4(2,1)	14609	2236
chr5:131679416-131681449			SLC22A4(3)
chr5:131689881-131692197																	SLC22A4(5,4)	2128	2793
chr5:131696328-131697355																	SLC22A4(6,5)	2882	1470
chr5:131710342-131710888											SLC22A4(10)
chr5:131754201-131756263			SLC22A5(6)
chr5:131850415-131851766			IRF1(9)								IRF1(10)
chr5:131852693-131854595			IRF1(7,6,5,4,3)
chr5:131854658-131856481			IRF1(2)
chr5:131856649-131857980							IRF1(1)													IRF1
chr5:131923892-131924807						RAD50(1-1,1-2)		RAD50(1)
chr5:131973920-131975168																	RAD50(17,16)	2990	625
chr5:132003897-132005951			RAD50(23)
chr5:132006655-132007694			RAD50(24)
chr5:132126784-132128084			D86957(9,8,7),BC001329(6,5,4),AF440763(9,8,7),AF440762(9,8,7)
chr5:132190120-132191496			AB075840(8,7,6),AF314142(5,4,3)
chr5:132195401-132196671																	AB075840(2,1)	1112	1874
chr5:132232495-132235206			QP-C(2)				QP-C(1)				QP-C(3)
chr5:132236358-132241439			LEAP-2(2)				LEAP-2(1)				LEAP-2(3)
chr5:132253660-132254753			AF5Q31(18,17,16)
chr5:132258009-132259927			AF5Q31(14,13)				AF161355(1)				AF161355(2)
chr5:132261581-132263953			AF5Q31(12)
chr6:41562717-41564271			BC040962(14),BC016874(8),FOXP4(13),BC034931(4)				BC013030(1)													BC013030
chr6:41565658-41566897			BC040962(15),BC016874(9),BC013030(2),FOXP4(14),BC034931(5)
chr6:41570520-41572371															BC009628(1)
chr6:41755605-41760231			C6orf49(9)	C6orf49(8)		C6orf49(8-1)				C6orf49(10-1)		C6orf49(10)
chr6:41765978-41767728											DKFZP586D2223(7)
chr6:74121504-74122292						MTO1(1-1,1-2)		MTO1(1)
chr6:74132758-74133642			MTO1(4)
chr6:74141180-74142315			MTO1(9)
chr6:74143964-74145280																	MTO1(11,10)	2121	7492
chr6:74160367-74162458										MTO1(13-1,13-2)		MTO1(13)
chr6:74174814-74182095			EEF1A1(7,3),L41490(5,4,3,2),AF322220(5,4,3,2),AF267861(6,5,4,3,2)	EEF1A1(6,5,4,2)		EEF1A1(6-1,5-3,5-2,5-1,4-1,2-1)	EEF1A1(1),L41490(1),AF322220(1),AF267861(1)			EEF1A1(8-3,8-1,8-2)	L41490(6),AF322220(6),AF267861(7)	EEF1A1(8)								EEF1A1
chr6:108276797-108280205							SEC63L(1),SEC63(1)
chr6:108386871-108387626																	OSTM1(2,1),HSPC019(2,1)	8335	1615
chr6:108395713-108396596							OSTM1(1),HSPC019(1)													OSTM1,HSPC019
chr6:108615817-108617317							LACE1(1)
chr6:132203136-132208101			CTGF(4,3)	CTGF(2)		CTGF(2-1)	CTGF(1)			CTGF(5-1)		CTGF(5)
chr7:26932095-26934478							HOXA11(1)													HOXA11
chr7:89573839-89575177							AF351613(1),LOC85865(1)
chr7:89630778-89632013							CLDN12(1)
chr7:115390925-115392984							TES(1)
chr7:115394173-115397154																	TES(2,1)	4174	19625
chr7:115420085-115420929																	TES(3,2)	5133	9267
chr7:115421958-115422955																	TES(3,2)	7082	7318
chr7:115431548-115432589				TES(5)
chr7:115432850-115434843			TES(6)												AY143171(1)					AY143171
chr7:115853896-115854951																	MET(2,1)	1091	25402
chr7:116044473-116045757																	CAPZA2(2,1)	1710	23766
chr7:116057942-116059161																	CAPZA2(2,1)	15146	10330
chr7:116073690-116074669			CAPZA2(3)
chr7:116087041-116088109			CAPZA2(6)
chr7:116133458-116135281						ST7(1-1)		ST7(1)
chr7:116136415-116138499																	ST7(2,1)	3011	63515
chr7:116275352-116276999																	ST7(3,2)	74791	3192
chr7:116291576-116292553																	ST7(5,4-1)	11465	8251
chr7:116293266-116294451																	ST7(5,4-1)	13259	6457
chr7:116297223-116298219																	ST7(5,4-1)	17122	2594
chr7:116319667-116320668																	AF415174(7,6),ST7(12,11)	880	31449
chr7:116373394-116374539																	AF415174(10,9),ST7(15,14)	2275	5108
chr7:116379016-116382102											AF415174(10)						ST7(15,14)	8868	9982
chr7:116391311-116392302																	ST7(16,15)	1114	8032
chr7:116399308-116400825			ST7(16)
chr7:116402292-116403483			ST7(17)
chr7:116406389-116407380																	ST7(19-2,18)	2411	3632
chr7:116409962-116411447										ST7(19-1,19-2)		ST7(19)
chr7:126571041-126573975			LOC168850(2)				LOC168850(1)
chr7:126769196-126770245			ARF5(2,3)				ARF5(1)
chr7:126774368-126776281			FSCN3(2)				FSCN3(1)
chr8:118778821-118779824																	EXT1(2,1)	11799	100802
chr8:118780553-118782807																	EXT1(2,1)	9441	103160
chr8:118791052-118794652							EXT1(1)													EXT1
chr9:125163606-125164591							KIAA0169(1)
chr9:125184390-125185568			KIAA0169(9,10)
chr9:125186416-125187330			KIAA0169(11)
chr9:125196117-125198047			BC040352(2),KIAA0169(14,15)				BC040352(1)
chr9:125198389-125199557			BC040352(3,4,5,6),KIAA0169(16,17,18,19)
chr9:125202003-125203155			BC040352(8,9),KIAA0169(21,22),BC005407(2,3)
chr9:125208959-125212073			BC040352(13,14,15,16,17),KIAA0169(26,27,28,29,30),BC005407(7,8,9,10,11)
chr9:125213967-125226522	SH3GLB2(11)	SH3GLB2(12-1,13-1,12)	BC040352(18,19,20,21,22,23,24,25,26,27,28,29,30),KIAA0169(31,32,33,34,35,36,37,38,39,40,41,42,43),BC005407(12,13,14,15,16,17,18),SH3GLB2(10,9)							SH3GLB2(13-3,13-2)	BC040352(31),KIAA0169(44),BC005407(19)	SH3GLB2(13)
chr9:125226601-125229685	SH3GLB2(6)		SH3GLB2(8,7)
chr9:125281731-125283107																	FLJ14596(13,12),C9orf54(13,12)	2839	1302
chr9:125326070-125327581			PPP2R4(2)			CRAT(1-1)	PPP2R4(1)	CRAT(1)												CRAT,PPP2R4
chr9:125344656-125346052			PPP2R4(5)
chr9:125347094-125347917			PPP2R4(6)
chr9:125354460-125356414																	PPP2R4(10,9)	1796	2956
chr9:125356785-125359431			PPP2R4(10)
chr9:125361446-125371274											PPP2R4(11)
chrX:120746295-120746829																	GRIA3(19,18),THOC2(8,7)	15060	5206
chrX:120774950-120775906																	GRIA3(19,18),THOC2(3,2)	2588	6718
chrX:120778531-120780108																	GRIA3(19,18),THOC2(3,2)	6479	2827
chrX:120785016-120786319																	GRIA3(19,18)	2705	161529
chrX:120790669-120792086																	GRIA3(19,18)	8415	155819
chrX:120795743-120796785																	GRIA3(19,18)	13302	150932
chrX:120817903-120818897																	GRIA3(19,18)	35438	128796
chrX:120971663-120972932							BIRC4(1)
chrX:120983984-120984919																	BIRC4(5,4)	5552	2167
chrX:120988175-120989229																	BIRC4(6,5)	1883	4411
chrX:121047371-121049576						STAG2(1-1)		STAG2(1)
chrX:121081436-121082445																	STAG2(2,1-1)	33958	26716
chrX:121115856-121116615																	STAG2(4,3)	4191	851
chrX:121125914-121126948																	STAG2(6,5)	2682	2263
chrX:121127857-121129184			STAG2(6)
chrX:121135303-121136833			STAG2(10)
chrX:121169169-121170180			STAG2(28)
chrX:121172490-121173974			STAG2(29)
chrX:121176315-121177226			STAG2(30)
chrX:121181371-121182609			STAG2(32)
chrX:121183430-121184081																	STAG2(33-1,32)	2180	2944
chrX:121188240-121196661												STAG2(33)
chrX:150712735-150714155											L1CAM(28)
chrX:150719230-150720702			L1CAM(14,13,12,11,10)
chrX:150721848-150722862			L1CAM(6,5)
chrX:150782700-150783729			ARD1(6,5,4)
chrX:150785321-150786400			ARD1(2)				ARD1(1)
chrX:150798511-150816837			HCFC1(25,24,23,22,21,20,19,18,17,16,15,14,13,12,11,10,9,8,7,6,5,4,3,2)								HCFC1(26)
chrX:150817672-150821177																	HCFC1(2,1)	2377	3544
chrX:150822598-150824264							CXorf12(1)													CXorf12
chrX:150861537-150864520		IRAK1(12-1,12)	IRAK1(13)							IRAK1(14-1,14-2)		IRAK1(14)
chrX:150867533-150868642			IRAK1(9,8)
chrX:150868987-150870547			IRAK1(7,6,5,4,3)
chrX:150875694-150876732												MECP2(4)		MECP2(4-1)
chrX:150876965-150880652												MECP2(4)		MECP2(4-1)						MECP2
chrX:150901701-150902849																	MECP2(3,2)	5159	18564
chrX:151159363-151170760			FLNA(47,45,44,43,42,41,40,39,38,37,36,35,34,33,32)	FLNA(46,31)		FLNA(46-1,31-1)				FLNA(48-2,48-1)		FLNA(48)								FLNA
chrX:151171466-151186005			FLNA(29,28,27,26,25,24,23,21,20,19,18,17,16,15,14,13,12,11,10,9,8,7,6,5,4,3)	FLNA(22,2)		FLNA(22-1,2-1)														FLNA
chrX:151193357-151196112			EMD(2,3,4,5)				EMD(1)				EMD(6)
chrX:151211494-151217769		RPL10(2-3,2-4,2-5,2-6)	DNASE1L1(7,6,5)			RPL10(2-1)	RPL10(1)			RPL10(2-2)	DNASE1L1(8)	RPL10(2-7)
chrX:151218374-151219720			DNASE1L1(4,3,2)
chrX:151232330-151233563																	TAZ(6,5)	4706	645
chrX:151233598-151236343	TAZ(7)	TAZ(8-1,8-2,8)	TAZ(6,9)							TAZ(10-1)		TAZ(10)
chrX:151303179-151305074			P3(2)				P3(1)
chrX:151319529-151321183										FAM3A(10-1)		FAM3A(10)
chrX:151340620-151349288			G6PD(12,11,10,9,8,7,6,5)								G6PD(13)
chrX:151355429-151357213																	G6PD(3,2)	3279	6578
chrX:151358162-151360741			G6PD(2)				G6PD(1)
chrX:151371585-151372418			IKBKG(4)
chrX:151372941-151374011			IKBKG(5)
chrX:151375009-151376177			IKBKG(6)
chrX:151446969-151447608															SPCX(1)					SPCX
chrX:151576213-151583562			DKC1(2,3,4,5,6,7,8,9)				DKC1(1)
chrX:151583644-151586217			DKC1(10)
chrX:151586407-151593307			DKC1(11,12,13,14)								MPP1(12),DKC1(15)
0	26	49	703	22	4	57	78	28	2	59	82	41	0	5	9	0	61	0	0	46
chr1:147942384-147943334
chr1:148331791-148332881
chr11:900049-902104
chr11:1334395-1335411
chr11:116680395-116681977
chr13:29703944-29705024
chr13:112431992-112433605
chr13:112433671-112434586
chr13:112440193-112441186
chr13:112443543-112447282
chr13:112465354-112468328
chr13:112469951-112471143
chr13:112481750-112482934
chr13:112497582-112498978
chr13:112514918-112516387
chr13:112516782-112517998
chr13:112518842-112521034
chr13:112523631-112524619
chr13:112525974-112533718
chr13:112536228-112537182
chr13:112549800-112551702
chr13:112553022-112555896
chr13:112558099-112559572
chr13:112628224-112630197
chr14:97429209-97430295
chr15:41399866-41403420
chr15:41599553-41600874
chr15:41742157-41743718
chr16:1473-12709
chr16:23228-29458
chr16:63297-64636
chr16:66731-67713
chr16:352317-353751
chr2:220339312-220340387
chr2:220425607-220426590
chr2:234759662-234761958
chr20:34553474-34555121
chr20:34769421-34774334
chr21:32891717-32893739
chr21:33773839-33774813
chr21:33794851-33795830
chr21:39462609-39466666
chr22:30351571-30352949
chr22:30381586-30382371
chr22:30473283-30475122
chr22:30637006-30637986
chr22:30759936-30761041
chr22:31105405-31106586
chr22:31219393-31221513
chr5:56184793-56185377
chr5:131843441-131848586
chr5:132184302-132185661
chr6:41760563-41761741
chr6:41762214-41765505
chr6:73951311-73952376
chr6:73969069-73970300
chr6:74162955-74164465
chr6:74167881-74169396
chr6:108325605-108326776
chr6:108528968-108529709
chr6:108530098-108531875
chr7:26935560-26936632
chr7:26937544-26940367
chr7:89643501-89644521
chr7:115981032-115982237
chr7:116102664-116104225
chr7:126529887-126531374
chr7:126532188-126534066
chr7:126544414-126546022
chr7:126546605-126548031
chr7:126548635-126551281
chr7:126553323-126554343
chr7:126755963-126756708
chr9:125292023-125292623
chr9:125391541-125394951
chr9:125630048-125631257
chrX:120960187-120960792
chrX:120962397-120963161
chrX:121045150-121046188
chrX:150730196-150731288
chrX:150796894-150798375
chrX:151196756-151200871
chrX:151202908-151203895
chrX:151330669-151331669
chrX:151381168-151382644
chrX:151383782-151384650
chrX:151394251-151396662
chrX:151435939-151437363
chrX:151448957-151450433
chrX:151455216-151457186
chrX:151457590-151460657
Cluster ID	Whole Cassette Exon	Partial Cassette Exon	Whole Constituent Exon	Partial Constituent Exon	Start Whole Constituent Exon	Start Partial Constituent Exon	Start Whole Casette Exon	Start Partial Casette Exon	Stop Whole Constituent Exon	Stop Partial Constituent Exon	Stop Whole Cassette Exon	Stop Partial Cassette Exon	Start/Stop Whole Constituent Exon	Start/Stop Partial Constituent Exon	Start/Stop Whole Cassette Exon	Start/Stop Partial Cassette Exon	Intron	Upstream Exon	Downstream Exon	Promoter
0	0	0	0	0	0	0	0	0	0	0	0	0	0	0	0	0	0	0	0	0
