# Supplementary material for: Genomic mapping of RNA polymerase II reveals sites of co-transcriptional regulation in human cells
Source: Genome Biol. 2005 Jul 15;6(8):R64. doi: 10.1186/gb-2005-6-8-r64 (PMC1273631; doi:10.1186/gb-2005-6-8-r64)
Supplement: Additional File 5 — A table listing PolII annotated to genscan exons. [file gb-2005-6-8-r64-S5.xls]

## Sheet: pol8wg16.6inp.qf.S.mg.f500.pval
Supplemental Table 5. PolIIa sites at genscan exons.
Site	Genscan location
No refGene/knownGene
chr21:39463072-39464616	NT_011512.555(2), NT_011512.555(1)
chr6:73969386-73970363	NT_007299.148(4,5)
chr6:74182827-74184697	NT_007299.156(2)
chrX:121045509-121046471	NT_078107.28(8,9)
chrX:150822637-150823800	NT_025965.26(2,3)
chrX:151156359-151157956	NT_025965.37(2)
chrX:151202643-151203884	NT_025965.40(1)
Intron locations
chr1:147946714-147947759	NT_032962.46(1)
No refGene/no knownGene/no genscan	geneid
chr11:900918-901971	chr11_39.1(18)
chr22:30473304-30475122	chr22_368.1(1)													chr22_368.1
