# Supplementary material for: Genomic mapping of RNA polymerase II reveals sites of co-transcriptional regulation in human cells
Source: Genome Biol. 2005 Jul 15;6(8):R64. doi: 10.1186/gb-2005-6-8-r64 (PMC1273631; doi:10.1186/gb-2005-6-8-r64)
Supplement: Additional File 6 — A table listing knownGene and RefSeq populations on the ENCODE array. [file gb-2005-6-8-r64-S6.xls]

## Sheet: pol4h8.6inp.qf.S.mg.f500.pval4.
Supplemental Table 6. PolII sites at genscan exons
PolII location	Genscan Exon
Not in Gene Region
chr11:900049-902104	NT_035113.33(2)
chr13:29703944-29705024	NT_009799.344(3)
chr13:112443543-112447282	NT_027140.18(2)
chr13:112465354-112468328	NT_027140.19(3)
chr13:112514918-112516387	NT_027140.21(4,3,2)
chr13:112516782-112517998	NT_027140.21(1)
chr13:112523631-112524619	NT_027140.22(1)
chr13:112525974-112533718	NT_027140.22(2,3,4)
chr13:112549800-112551702	NT_027140.22(6,7)
chr13:112628224-112630197	NT_027140.23(1), NT_027140.23(2)
chr15:41599553-41600874	NT_010194.390(4)
chr16:1473-12709	NT_037887.1(2),NT_037887.2(14,13,12,11,10,9,8,7,6,5), NT_037887.1(1), NT_037887.1(3),NT_037887.2(15)
chr16:23228-29458	NT_037887.3(2,3,4,5), NT_037887.3(1)
chr16:66731-67713	NT_037887.6(1)
chr16:352317-353751	NT_037887.20(5)
chr20:34769421-34774334	NT_028392.97(2), NT_028392.97(1), NT_028392.97(3)																	NT_028392.97
chr21:33773839-33774813	NT_011512.360(1)
chr21:39462609-39466666	NT_011512.555(2), NT_011512.555(1)
chr22:30351571-30352949	NT_011520.370(6)
chr22:30759936-30761041	NT_011520.387(1)
chr22:31105405-31106586	NT_011520.394(2)
chr6:41760563-41761741	NT_007592.1010(14)
chr6:73951311-73952376	NT_007299.148(1)
chr6:73969069-73970300	NT_007299.148(4,5)
chr6:108325605-108326776	NT_025741.183(5), NT_025741.183(6)
chr7:26935560-26936632	NT_007819.557(10), NT_007819.557(11)
chr7:26937544-26940367	NT_007819.558(4), NT_007819.558(5)
chr7:126532188-126534066	NT_007933.877(6)
chr7:126544414-126546022	NT_007933.877(5)
chr7:126548635-126551281	NT_007933.877(4)
chr7:126553323-126554343	NT_007933.877(3)
chr9:125391541-125394951	NT_008470.737(1), NT_008470.737(2)
chrX:121045150-121046188	NT_078107.28(8)
chrX:150796894-150798375	NT_025965.25(28)
chrX:151196756-151200871	NT_025965.40(9,8,7,6,5,4,3)
chrX:151202908-151203895	NT_025965.40(1)
chrX:151381168-151382644	NT_025965.50(12)
chrX:151394251-151396662	NT_025965.50(14,15), NT_025965.50(16)
chrX:151435939-151437363	NT_025965.53(15,14), NT_025965.53(16)
chrX:151448957-151450433	NT_025965.53(12)
chrX:151455216-151457186	NT_025965.53(8,7)
chrX:151457590-151460657	NT_025965.53(6,5)
In knownGene/refGene introns
chr1:147946714-147948348	NT_032962.46(1)
chr11:64844092-64845352	NT_033903.314(35,34,33,32,31)
chr11:64909079-64910049	NT_033903.316(1)
chr12:40129040-40130197	NT_029419.29(6)
chr12:40133862-40134862	NT_029419.29(4)
chr15:41431028-41432420	NT_010194.359(27)
chr15:41677460-41678371	NT_010194.394(9)
chr15:41746757-41748652	NT_010194.396(2)
chr16:85386-86987	NT_037887.8(10)
chr16:108084-109062	NT_037887.8(4)
chr16:297268-298911	NT_037887.19(16,15)
chr16:306918-307889	NT_037887.19(12)
chr16:308117-309571	NT_037887.19(11,10)
chr16:313827-316033	NT_037887.19(8,7)
chr16:329869-331049	NT_037887.19(3,2)
chr21:32718734-32722390	NT_011512.318(3,4)
chr21:32789075-32790332	NT_011512.318(10)
chr21:32791339-32792870	NT_011512.318(11)
chr7:116136415-116138499	NT_007933.741(2)
chr7:116406389-116407380	NT_007933.745(19)
chr8:118778821-118779824	NT_008046.504(6)
chr8:118780553-118782807	NT_008046.504(5)
chrX:120817903-120818897	NT_078107.27(1)
