# Supplementary material for: Genomic mapping of RNA polymerase II reveals sites of co-transcriptional regulation in human cells
Source: Genome Biol. 2005 Jul 15;6(8):R64. doi: 10.1186/gb-2005-6-8-r64 (PMC1273631; doi:10.1186/gb-2005-6-8-r64)
Supplement: Additional File 7 — A table listing the PolIIa-defined active gene list. [file gb-2005-6-8-r64-S7.xls]

## Sheet: pol8wg16_norm_S.mg.f500.pval4.k
Supplemental Table7. List of Active Genes as defined by PolIIa at the 5' end
PIP5K1A
PSMD4
KIAA1441
RFX5
PSMB4
TUFT1
PSMD13
SF1
EHD1
MGC13125
AK024264
CATSPER2
GRP58
ELL3
SERF2
AK000438
HYPK
MFAP1
LUC7L
DKFZP761D0211
DECR2
SERPINB8
LENG5
LENG4
RPS9
KIAA1932
STK11IP
DKFZp76E1312
ITGB4BP
GDF5
GMPPA
SDBCAG84
SPAG4
RBM12
CPNE1
RNPC2
C21orf108
C21orf63
C21orf59
IFNAR1
GART
SON
WRB
EIF4ENIF1
MGC33648
SLC22A4
SLC22A5
RAD50
QP-C
C6orf49
MTO1
EEF1A1
SEC63L
SNX3
LACE1
CTGF
HOXA11
AF351613
LOC85865
CLDN12
TES
MET
ST7
LOC168850
GCC1
EXT1
KIAA0169
FLJ14596
C9orf54
CRAT
PPP2R4
IRAK1
FLNA
RPL10
P3
G6PD
DKC1
