# Supplementary material for: Genomic mapping of RNA polymerase II reveals sites of co-transcriptional regulation in human cells
Source: Genome Biol. 2005 Jul 15;6(8):R64. doi: 10.1186/gb-2005-6-8-r64 (PMC1273631; doi:10.1186/gb-2005-6-8-r64)
Supplement: Additional File 8 — The PCR primer list and annotation. [file gb-2005-6-8-r64-S8.xls]

## Sheet: Sheet1
Supplemental Table 8. PCR primers for validation of microarray locations
Name		5' primer	3' primer
SF1 5' end		CGCACTTCATTTGTTACTGCG	CAATGAGAGAGCTCGCCGTC
SF1 3' end		ACGATATGGAGCCAGCGTGT	GGCAGACAGCC TCAGCAAC
RPL10 3' end		TGACCCTTCTAGCGTCCCAG	ACACAGCAAAATGCCAGCAG
RPS9 3' end		GGAAAGAGTGGTGCGGTAGC	GGGATGTTCACCACCTGCTT
LENG8 exon 3		GCCAGTGCACAGGTGAGAAG	CCCCGTCTGAATGATACAACAG
LENG8 exon5		AGCCTGTCCCTCTCCCTTTC	TGCTGGAATTACATGTCCGG
LENG8 exons 8-9		TCAGTGGTTAAGCGCACCCT	CGAAAGGAAAGGCACTTACCC
LENG8 exon15		GGCGAGTTTACTGCCTACCG	CTCAACCCTGGGTACCATGG
LENG8 exon16 3' end		TCCTTGGAGCACTGAGCACC	GCCCACACAGGAAAGACAAAG
SDBCAG84 exon5		TGCTTAATGCCTGACCCGTAG	AAATCGGTGGCTCCAGTCTG
SDBCAG84 terminal		CCAGACATGAGAAGGTTGCCA	CTCCGTCAGCTTCACCATCA
PSMB4 start		CTTCATGCCTCCCTCCTCCT	GAAATTGCCCAACATCGCTT
HOXA11 start		CAGGGACCACGCTCATCAA	CCGCTTCAAAGAGGCAGCT
LUC7L start		CCCCTTGCAATGGTACAGAAC	GGCAGAACTCTTCCGAGGCT
PIP5K1A 5' end		GTCCCAGCAGCCAGCTTAAG	GAAGAACTCACGTCCCGCAC
chr2 220,339,312-220,340,561		AGGTTGGATCCTGGGAGGTC	GCAGTGGGTTTCTGGCTCAA
CGTHBA chr16 107987-10892		GAGAAGGGAGGGTGCGGTAC	GCAATTCTGGGAGGTTCTGTG
HOXA9 just off 3' end		ACCCCATAAACGGTAACAGCC	AGCACCTCTCGAGCACAAGG
Between HOXA6 and HOXA7		ATTTCCCGGCCATATAGGCT	GACTGCTGTACTGGCCCCTC
Between HOXA2 and HOXA1		GTGAGTAGGTCGGTGCTGGC	AGGGCAACCAAGGTACAGGA
TAZ alternative start		GGGA GCATGATTTGGAGAGG	GAGGGTTCTGGAGGCCTGAC
TAZ internal exons		AGAGCAGCTCCACAACCACC	CATCAGTCCATCCCTCAGCC
chr13:112,561,762-112,566,954		CATGTGTTCGTCCCCCAAAG	GAGGAGATGGCATACACGGAG
chr11:116680415-116681977		GGTTATCCCAGTCTGGCACCT	TGGTGTGAGGCAATCTCCC
chr22:31,219,511-31,221,492		TGGGCGTGGGAGGACAT	CATGGAGTTCTCAAGGGCCA
chr11:900064-902039		GTGTGTGCGTGCTCGAAGTC	ACAGACAGAATGACCCAGAAAGG
chr21:39463073-39465385 off DSCR2 3' end		AGAATTGGACAGCTTGGACCA	TTCCGCAGTCCATCATTGAGT
chrX:151,202,643-151,203,884		ACAAGGCAAAGTGCAAGGACA	GGCTCCCAAGGAATTGCAT
chr22:30473305-30474964		AGAAACTCTCGTTGGCGCCT	GGGAAACGAGATCCGTCAGA
chr6:41762712-41765451		GTGTGGGAAATGTGGCTCATC	GATGTGGAAGGGCGTTCG
chr6:74,182,827-74,184,697		CGCACCCCTACGCCTTTAC	CCCCAAAACACATTTACGAGC
chr1:147943334-147944734		ATTTTGTCTACTTTCGGTGCCC	CAGCCTTCTACTCCTCCCTTATGA
CPNE1 EXON		ATTTCCCCAGGTTCTCACCAA	TTCCATGAGTACCCTTGAATTGC
FBXO7 START		CTGAGGGCCACGGAAGAAA	TGCGTGGAACAACGGTAGC
FBXO7 ALT EXON		ATGCAGGAAGAGAGTAGCCACAT	TGGTTAAGGGTGATCATTGCTG
